# Supplementary material for: 8-HQA adjusts the number and diversity of bacteria in the gut microbiome of Spodoptera littoralis
Source: Front Microbiol. 2023 Jan 18;14:1075557. doi: 10.3389/fmicb.2023.1075557 (PMC9891463; doi:10.3389/fmicb.2023.1075557)
Supplement: Supplementary file 1 [file Table_1.XLSX]

## Sheet: Sheet1
tube nr.	Position	genotype	tube weight mg	tube+spit weight	spit weight	8-HQA	ng/mg	outliers
31	A1	KMO09 hete	954.9	977.67	22.77	yes	55.1917
32	A2	KMO09 hete	939.8	951.02	11.22	yes	85.1664
33	A3	KMO09 hete	951.3	968.56	17.26	yes	123.91
34	A4	KMO09 hete	950.9	969.11	18.21	yes	96.1362
35	A5	KMO09 hete	943.3	973.09	29.79	yes	55.7988
36	A6	KMO09 hete	947.3	952.53	5.23	yes	1466.05	outlier, not plotted
37	B1	KMO12 homo	956.5	973.05	16.55	n.d.	0
38	B2	KMO12 homo	939	975.28	36.28	n.d.	0
39	B3	KMO12 homo	935.4	960.44	25.04	n.d.	0
40	B4	KMO12 homo	940.9	958.13	17.23	n.d.	0
41	B5	KMO12 homo	957	969.53	12.53	n.d.	0
42	B6	KMO12 homo	951.1	961.28	10.18	n.d.	0
43	C1	KMO13 homo	957.1	968.61	11.51	n.d.	0
44	C2	KMO13 homo	957	963.54	6.54	n.d.	0
45	C3	KMO13 homo	945.4	967.44	22.04	n.d.	0
46	C4	KMO13 homo	944.2	965.35	21.15	n.d.	0
47	C5	KMO13 homo	940.8	952.16	11.36	n.d.	0
48	C6	KMO13 homo	942.4	969.29	26.89	n.d.	0
79	D1	KMO14 homo	944.4	969.12	24.72	n.d.	0
80	D2	KMO14 homo	936.8	957.03	20.23	n.d.	0
81	D3	KMO14 homo	957	979.1	22.1	n.d.	0
82	D4	KMO14 homo	942.1	959.34	17.24	n.d.	0
83	D5	KMO14 homo	948.8	958.29	9.49	n.d.	0
84	D6	KMO14 homo	944.6	965.96	21.36	n.d.	0
85	E1	KMO17 ?	939.9	949.63	9.73	n.d.	0
86	E2	KMO17 homo	951.4	966.81	15.41	n.d.	0
87	E3	KMO17 homo	956.7	982.99	26.29	n.d.	0
88	E4	KMO17 ?	949.8	951.82	2.02	n.d.	0
89	E5	KMO17 ?	948.1	968.8	20.7	n.d.	0
90	E6	KMO17 ?	948	977.95	29.95	n.d.	0
91	F1	KMO18 homo	941.9	952.97	11.07	n.d.	0
92	F2	KMO18 homo	935.7	955.74	20.04	n.d.	0
93	F3	KMO18 homo	955	974.7	19.7	n.d.	0
94	F4	KMO18 homo	943.1	956.68	13.58	n.d.	0
95	F5	KMO18 homo	942.2	954.74	12.54	n.d.	0
96	F6	KMO18 homo	949	968.95	19.95	n.d.	0
C1		wt control	942.32	944.26	1.94	yes	127.544
C2		wt control	957.12	960.73	3.61	yes	24.3737
C3		wt control	955.18	956.08	0.9	n.d.	15.3463
C4		wt control	951.64	957.64	6	yes	265.456
C5		wt control	941.16	946.3	5.14	yes	1227.66	outlier, not plotted
C6		wt control	945.71	948.93	3.22	yes	151.366
