# Supplementary material for: 8-HQA adjusts the number and diversity of bacteria in the gut microbiome of Spodoptera littoralis
Source: Front Microbiol. 2023 Jan 18;14:1075557. doi: 10.3389/fmicb.2023.1075557 (PMC9891463; doi:10.3389/fmicb.2023.1075557)
Supplement: Supplementary file 2 [file Table_2.XLSX]

## Sheet: Sheet1
condition of larvae	tube no.	weight of vial (mg)	vial+spit (mg)	spit weight (mg)	Area of peak (mass=368, RT=12.90)
WT	1	2335.45	2384.98	49.53	93805100
	2	2393.12	2438.45	45.33	104541827
	3	2349.7	2370.2	20.5	45015009
	4	2310.18	2328.51	18.33	79178516
	5	2338.58	2353.7	15.12	83695806
	6	2350.83	2376.27	25.44	43088635
	7	2342	2372.49	30.49	104237724
	8	2343.19	2361.56	18.37	75834063
	9	2349.85	2382.96	33.11	80026507
	10	2368.7	2406.21	37.51	115547493
KMO larvae on 0 mM 8-HQA	11	2331.78	2357.88	26.1	168297
	12	2365.89	2375.56	9.67	0
	13	2382.67	2421.95	39.28	0
	14	2374.41	2378.69	4.28	0
	15	2334.44	2357.94	23.5	0
	16	2378.1	2408.44	30.34	0
	17	2341.06	2377.4	36.34	0
	18	2337.23	2361.39	24.16	0
	19	2363.74	2378.66	14.92	0
	20	2342.8	2361.16	18.36	0
KMO larvae on 1 mM 8-HQA	21	2358.68	2381.28	22.6	26577727
	22	2381.62	2407.91	26.29	39779038
	23	2356.18	2369.94	13.76	8005200
	24	2340.17	2375.36	35.19	22703163
	25	2366.75	2384.56	17.81	4747697
	26	2349.52	2351.84	2.32	4643
	27	2382.85	2400.94	18.09	8954074
	28	2355.55	2359.71	4.16	271986
	29	2385.06	2414.2	29.14	18856057
	30	2366.82	2391.35	24.53	11844996
KMO larvae on 3 mM 8-HQA	31	2333.72	2347.24	13.52	35938259
	32	2389.55	2412.97	23.42	32810473
	33	2352.53	2364.7	12.17	42577428
	34	2361.93	2374.02	12.09	15271003
	35	2382.95	2396.72	13.77	22866758
	36	2377.74	2398.18	20.44	132695327
	37	2354.46	2364.22	9.76	1244264
	38	2389.05	2395.61	6.56	5468287
	39	2362.73	2390.38	27.65	19724195
	40	2389.35	2399.92	10.57	10598704
KMO larvae on 5 mM 8-HQA	41	2360.19	2379.7	19.51	14160290
	42	2338.2	2371.88	33.68	45517675
	43	2350.19	2388.62	38.43	37693475
	44	2362.89	2363.05	0.16	331090
	45	2361.1	2378.24	17.14	4135284
	46	2349.06	2371.75	22.69	36886440
	47	2359.44	2377.54	18.1	89342555
	48	2340.75	2354.81	14.06	15006926
	49	2342.37	2361.32	18.95	46434564
	50	2334.66	2353.17	18.51	12679999
KMO larvae on 10 mM 8-HQA	51	2343.73	2353.51	9.78	18181903
	52	2388.38	2403.61	15.23	63237733
	53	2356.24	2376.94	20.7	53071878
	54	2362.21	2395.87	33.66	92142810
	55	2349.27	2372.87	23.6	72711590
	56	2349.61	2384.63	35.02	142203215
	57	2354.82	2385.19	30.37	39731934
	58	2338.06	2395.8	57.74	48499645
	59	2368.76	2404.09	35.33	48046696
	60	2362.95	2379.26	16.31	25672609
standard (ng of 8-HQA)	area1	area2
1	8445	3292
5	23577	19773
10	22025	20894
50	561647	479814
100	974266	830183
500	12150017	9727362
1000	14165174	7812625
5000	10057429	5886050
10000	18780566	11481017
